# Supplementary material for: Glucose Metabolism and Metabolomic Changes in Response to Prolonged Fasting in Individuals with Obesity, Type 2 Diabetes and Non-Obese People—A Cohort Trial
Source: Nutrients. 2023 Jan 18;15(3):511. doi: 10.3390/nu15030511 (PMC9921960; doi:10.3390/nu15030511)
Supplement: Supplementary file 1 [file nutrients-15-00511-s001.zip]

Archive with 2 entries (2 files):
- nutrients-2146461-supplementary Table S1.xlsx
- nutrients-2146461-supplementary.pdf
