# Supplementary material for: Glucose Metabolism and Metabolomic Changes in Response to Prolonged Fasting in Individuals with Obesity, Type 2 Diabetes and Non-Obese People—A Cohort Trial
Source: Nutrients. 2023 Jan 18;15(3):511. doi: 10.3390/nu15030511 (PMC9921960; doi:10.3390/nu15030511)
Supplement: Supplementary file 1 [file nutrients-15-00511-s001.zip › nutrients-2146461-supplementary Table S1.xlsx]

## Sheet: Table S1
ProbandID	Group	Timepoint	2-hydroxy-3-methylbutyric acid	2-hydroxybutyric acid	2-hydroxyglutaric acid	2-oxoglutaric acid	2-oxovaleric acid	3-hydroxybutyric acid	3-methylhistidine	4-hydroxymandelic acid	4-hydroxyproline	5-oxoproline	Acetic acid	Acetoacetic acid	Acetylcarnitine	Acetylcholine	Allantoin	Arabinose	Arachidic acid	Arachidonic acid	Arginine	Aspartic acid	Capric acid	Carnitine	Carnitine C10:0	Carnitine C10:1	Carnitine C12:0	Carnitine C14:0(OH)	Carnitine C14:1	Carnitine C14:2	Carnitine C16:0	Carnitine C16:0(OH)	Carnitine C16:1	Carnitine C16:1(OH)	Carnitine C16:2	Carnitine C18:0	Carnitine C18:0(OH)	Carnitine C18:1	Carnitine C18:1(OH)	Carnitine C18:2	Carnitine C3:0	Carnitine C4:0	Carnitine C4:0(OH)	Carnitine C5:0	Carnitine C6:0	Carnitine C8:0	Carnitine C8:1	Cer(18:0/24:0)	Cer(18:1/8:0)
1	Obese	12h	8683.382	99925.687	109516.802	10381.245	12904.849	38984.898	7374108.994	1795.252	734231.577	9236995.571	20358.07	1421.927	43844260.251	2379048.845	136909.177	154082.783	1237678.006	5152815.88	74502998.583	358692.881	NA	127187429.673	2160181.728	599395.834	188534.359	168.99	134449.602	37894.219	570.719	759.214	325.296	693.047	66.714	234.756	197.104	49.658	488.925	416.697	3185732.193	1317838.011	243611.169	1340959.666	384289.667	1263521.751	661626.616	NA	230.275
2	Control	12h	17115.156	49445.151	107487.465	8466.829	4669.244	29553.918	26616962.97	3907.093	363036.799	11299429.881	20514.917	2049.075	85465428.61	6023053.081	1332564.861	138952.573	1068415.99	7479034.678	69399358.336	238958.069	1301.344	325379959.438	2202666.913	1121703.853	586118.675	71.929	393560.859	290844.609	55.875	296.902	228.694	55.865	147.841	460.495	319.544	30.746	305.577	93.757	4689072.373	3017320.152	290218.935	1080540.585	350102.77	1379347.109	1351870.993	2923.721	50.046
3	Obese	12h	13317.069	80505.337	129908.041	33521.2	16888.005	35469.171	3348938.768	1261.192	158778.785	10635357.777	22885.21	716.806	66090294.216	3827781.32	37247.739	89464.672	668267.419	6929421.67	47535038.744	150095.747	856.171	202190989.379	2339326.418	770861.485	251830.346	60.398	83442.088	51719.951	197.841	903.972	118.017	97.781	282.565	160.879	118.322	256.554	184.776	59.186	2946527.352	1570972.357	371463.603	211255.21	557390.269	1568317.28	592333.703	NA	95.368
4	Obese	12h	22136.616	59376.02	85288.607	13111.389	12000.118	37232.688	4946678.332	3166.086	264106.618	11580800.345	24947.782	887.265	54779715.258	3276519.774	868964.402	79039.695	794188.755	8601817.92	49949860.189	128768.235	2744.975	235413988.225	1763361.851	775961.671	318384.087	241.454	218509.134	138517.389	205.768	537.897	952.651	104.122	99.154	51.724	533.518	30.762	281.379	72.301	3514518.505	1622144.338	185353.582	645410.83	459120.35	1224236.576	1195837.521	2880.061	125.549
5	Obese	12h	10591.392	66126.907	94173.645	11058.278	13131.657	112880.693	3987448.172	2870.962	431442.489	14255684.287	18462.381	2416.769	98389263.254	5050547.207	181501.548	121024.982	1068391.769	15813628.947	61852277.179	139249.08	1913.43	232420570.933	8473332.799	2783270.77	1780307.647	80.263	2052275.301	1271209.714	NA	300.795	202.093	283.916	49.532	166.706	112.094	42.817	293.41	206.091	3333738.682	10580588.01	533181.267	1071342.058	937821.697	4508768.26	3736994.041	2806.611	99.282
6	Control	12h	10609.511	95562.958	110541.132	8921.211	9943.814	273418.964	1878303.795	2936.894	133792.694	5971464.182	16464.186	3413.184	92268179.72	2585402.106	142443.437	80164.84	727991.123	8627901.562	38041563.152	63325.449	7228.826	141509030.313	4160280.289	1266863.322	1203230.732	61.194	1162148.253	689856.233	475.739	244.437	184.318	190.547	160.744	297.552	283.293	166.436	575.64	595.909	2329185.729	931555.173	911267.371	624706.675	456544.541	2332324.792	782888.817	NA	181.747
7	Control	12h	12699.678	48346.587	121778.876	17192.124	14087.37	34322.586	7847779.992	1287.657	177783.359	7494604.552	18709.33	1016.454	63503113.929	2821109.955	72444.951	80373.171	811778.879	9510933.099	56504193.81	152588.871	6655.44	218965652.407	2992883.008	677687.952	534038.334	172.743	381110.803	108275.11	209.438	1143.101	125.951	172.01	137.021	146.895	282.726	80.372	443.785	486.027	3644110.608	1839087.478	235694.49	519990.765	525773.57	1767668.274	589712.593	NA	98.696
8	Control	12h	23703.243	59945.463	93003.861	8096.981	13797.533	28070.096	4628220.851	1943.647	277320.539	8144177.964	21923.707	711.392	48047675.926	3342200.838	197367.947	129573.361	1012366.096	15165805.026	44086525.745	84757.072	1930.641	164290530.035	1672344.847	655133.76	398422.511	108.835	380257.38	268597.468	142.295	465.791	100.551	406.319	159.676	157.986	317.826	92.432	645.256	118.721	3176916.908	2529215.092	248343.886	616185.497	179420.647	931713.76	600954.53	1897.48	121.897
9	Obese	12h	8029.802	101059.446	99678.156	27051.037	11563.016	99920.065	3418851.175	1965.442	198456.775	14198260.59	23751.184	1835.893	94895530.068	3708269.16	9971.155	109782.467	755638.067	11562699.211	68456572.346	199935.242	NA	281793575.666	5087963.701	1900126.672	947186.776	57.664	803110.752	515868.45	199.388	504.559	386.393	507.434	272.509	125.866	315.825	221.344	109.312	605.604	6240278.488	1934545.045	681379.892	1153439.329	1103188.1	3732657.132	3388045.935	3838.795	113.101
10	Obese	12h	9966.593	78818.569	88757.028	11605.072	5208.742	151667.546	9876943.864	2057.243	218856.598	10214779.962	22635.927	2697.173	126737254.428	4412630.815	0.45	132224.384	195778.827	3462132.646	94484570.705	214405.907	5362.292	279449744.274	8481718.13	2965415.34	1292559.93	57.782	1688717.717	900969.612	179.761	352.174	220.903	288.913	330.795	128.128	1153.055	17.986	247.679	311.805	3909324.286	1502850.774	1116946.413	1529040.491	1567178.654	5614200.533	3461940.33	402.266	139.583
11	Control	12h	6758.619	35644.979	102153.435	33471.552	17256.08	19960.024	5188036.815	864.654	191025.538	14714617.773	18634.32	1140.063	32170883.623	2785800.703	1603361.874	146879.959	863877.105	5786689.063	48501743.124	475299.774	6802.406	145827929.015	1335917.478	659461.539	117291.427	29.632	100092.319	87139.739	403.044	327.891	121.633	885.818	66.182	473.4	158.205	157.233	294.047	874.955	1749465.042	958759.099	123674.471	148275.522	217036.477	904885.831	1918631.877	726.764	326.098
12	Control	12h	10276.885	69783.094	97288.212	7557.049	10880.274	54086.584	21889964.808	1159.32	338047.938	12329897.754	18994.759	826.535	60465877.255	3484004.627	691784.36	94285.562	1181778.343	13132370.38	63429462.309	395199.53	2114.723	189931485.412	1977525.295	806134.556	401313.904	271.827	318192.054	211590.034	170.661	342.891	103.636	130.839	123.521	247.582	169.09	80.625	210.813	184.461	2528553.813	1169406.568	308847.137	952764.904	386222.105	1407857.502	392492.976	761.859	73.647
13	Control	12h	9549.75	43120.127	102578.996	13617.256	14116.785	19759.564	4151574.661	2034.797	302753.211	13938164.763	20457.26	998.489	39188412.145	4334478.416	295924.369	152926.791	851739.588	8302807.032	55132879.933	116074.584	9221.807	175548272.721	3386518.149	1008326.484	382586.337	13.1	139520.884	132539.193	NA	499.694	273.231	26.532	247.216	278.178	136.855	218.42	436.11	382.459	3404872.681	1382355.535	100208.537	1158409.827	487784.695	2105297.815	501056.487	NA	219.478
14	Obese	12h	11781.956	87905.449	114997.584	20064.707	8393.793	63064.031	3222876.474	2554.484	217534.715	16131083.914	22394.083	2113.475	112054013.435	5380230.56	71.626	116306.9	320449.751	4560432.021	51967758.142	311815.052	13501.399	352239936.638	5471255.638	1776846.717	1185064.2	155.25	1116653.44	612389.572	220.198	390.945	251.73	407.25	143.777	270.934	127.576	101.03	157.82	NA	8096316.899	2938750.925	661610.987	3468481.086	1179407.366	3584504.536	3198355.943	671.164	95.423
15	Control	12h	8860.749	43069.763	100646.184	12099.282	6376.678	44898.666	17425226.923	2973.109	276382.8	9965286.642	23981.56	992.313	46273844.585	4207707.077	939084.18	96444.88	1317624.544	5013147.745	36929279.836	137737.977	11186.218	188296261.437	2325166.841	916562.264	484803.265	32.226	383594.343	240083.999	261.929	186.959	18.125	1333.537	192.764	312.737	207.925	187.615	195.333	326.437	3220888.562	1459716.999	166685.238	826856.336	295032.905	1375069.983	522580.624	3029.958	158.25
16	Control	12h	11616.937	86114.609	69967.216	4014.972	3310.58	82722.243	12858186.268	1872.272	322113.101	8009872.845	21325.387	1044.252	44055850.922	2360775.31	2330671.997	251993.138	1155361.804	6804011.023	49470225.981	227743.347	7877.615	123872299.282	2292509.154	864466.678	425374.152	4.855	352971.234	188812.726	532.186	71.211	140.193	124.316	309.999	567.805	323.506	145.173	117.404	261.351	1947713.068	1139191.495	217962.44	403204.166	338981.8	1429987.238	529784.762	1476.158	97.081
17	Control	12h	8109.406	56338.709	68640.544	10835.289	2817.599	84851.641	5537265.668	1267.273	609921.856	9936076.243	20351.12	1296.756	45839621.094	2692692.661	280955.882	85717.086	915425.33	1954598.372	51329843.387	180496.957	11417.593	168300472.04	1588385.57	583405.543	256480.461	77.975	132634.422	113480.019	119.618	220.834	161.78	725.007	333.702	874.912	295.904	131.695	132.272	897.163	1499863.974	644119.824	186076.184	291984.884	297647.211	1044190.915	256106	1033.268	181.081
18	Control	12h	8551.914	81222.659	83231.715	5332.536	21701.796	95656.556	2246691.339	1815.984	176201.508	10996007.104	20032.289	1750.071	53621338.953	3060184.897	831548.065	147134.801	1263240.159	12592265.527	81619845.562	110887.407	1553.246	183646270.81	3844999.433	1223629.075	702333.681	86.934	571158.815	439622.295	837.931	1132.234	320.067	122.979	141.814	48.524	206.096	NA	660.469	332.577	2033822.368	1145877.295	354641.029	326824.987	484902.294	2370204.172	576750.384	NA	141.72
19	Control	12h	21101.223	55983.592	89958.921	7508.509	8511.907	25330.091	8666725.831	2723.798	457573.433	8694522.506	23910.495	531.043	74874167.803	5488461.202	6833.442	165473.68	677294.702	NA	63350045.21	81537.945	10237.159	273221512.616	4123006.282	1330178.585	587710.525	118.543	402500.663	283648.122	152.3	234.107	232.651	162.999	489.845	255.914	50.42	296.901	261.76	120.585	3986519.543	1186754.091	360453.73	1900417.698	552841.952	2105573.852	1052703.659	3229.821	119.729
20	Control	12h	14616.408	86979.039	132929.648	14578.055	3804.784	42579.139	6354291.043	1641.952	1156349.499	17228661.361	19821.855	1076.004	82103866.431	4124184.893	0.76	128501.006	204477.407	3532686.6	70502469.237	464111.906	1300.536	269537647.111	7449783.536	1876341.889	1533189.7	147.664	1093455.707	591466.669	315.195	623.513	294.182	829.564	162.389	245.646	456.061	237.858	497.007	287.397	4597213.576	1453365.428	805547.001	1146870.622	834690.872	4559208.318	1617360.749	329.326	133.54
21	Control	12h	34663.452	64845.228	151089.747	8686.461	21161.5	20769.219	7723164.678	4570.118	218116.542	14659933.441	19875.42	391.383	45918999.802	4299131.006	284448.695	98411.021	1017052.034	15414696.388	58660078.655	143692.544	NA	206856411.267	5625320.461	2135620.638	950929.592	NA	738005.179	486498.471	122.296	595.28	210.724	236.821	315.913	360.085	279.453	97.525	454.875	412.59	2880286.926	1065095.8	149317.39	647203.732	571676.211	3169779.878	125117.026	NA	136.131
22	Control	12h	30257.905	79202.786	123062.101	13127.055	17438.893	34323.595	25270137.714	4275.053	139078.612	9337957.583	21008.031	854.579	46142023.698	4286913.442	470974.084	108388.952	810969.198	6572640.156	47677366.404	121387.786	5202.571	168309315.042	3003905.538	1029866.174	432674.024	NA	215001.654	190300.601	161.699	468.046	184.198	123.546	160.383	248.045	216.044	157.225	478.245	520.13	2855699.553	2031062.065	192719.343	1357442.4	381975.283	1701563.597	716661.264	797.681	196.54
23	Control	12h	12234.832	48621.142	81937.57	24775.432	15474.676	36346.456	2062167.891	915.596	137097.389	8477534.384	18283.223	863.623	59131848.973	3268206.356	1412940.453	80500.543	989274.833	7982820.308	48829820.675	320389.907	2078.715	154596703.924	2099695.593	561419.553	324390.587	26.667	158092.475	92193.012	334.696	258.169	141.074	145.874	81.787	156.591	293.712	171.685	587.193	328.873	2646343.69	2317842.187	244256.067	147584.279	282757.308	1171183.518	200975.537	827.462	82.04
24	Control	12h	50329.907	137495.479	104010.172	11842.988	5424.73	57695.057	2701247.111	3118.88	308971.429	14413456.208	13758.262	646.978	106160615.007	5768826.273	661737.018	106608.483	1066982.658	18680702.862	55087621.165	177969.404	1669.642	314648361.838	5219523.182	1718441.297	922996.78	115.195	699132.777	485956.473	152.433	219.361	255.77	418.532	10.499	64.39	270.325	101.927	614.982	240.087	4578491.138	3772645.038	821888.153	999413.131	908916.564	3333904.06	920250.325	255.813	135.156
25	T2DM	12h	33377.51	185261.379	163336.476	35243.165	5958.296	71383.905	22368390.33	1666.787	1213389.797	9620540.864	19727.299	2528.44	97449470.844	4712823.794	802903.728	359811.976	1033405.396	12388787.7	93839698.945	212493.298	3368.565	315043630.893	4451836.261	1444991.415	703701.43	189.901	500266.072	340516.594	459.812	69.477	109.461	248.642	114.892	172.496	181.519	141.844	310.394	236.032	7585475.34	2950399.814	955146.845	1248664.87	738836.651	2789748.656	574020.095	243.012	64.937
26	Obese	12h	14258.492	42039.379	129448.205	12728.38	18146.714	24425.463	4230668.055	3355.393	434525.071	15395476.797	28412.302	1543.228	93769115.886	5923533.722	1639.461	111799.496	521203.257	5469832.261	51689372.032	378744.04	6156.764	311685988.1	3988034.939	1266387.256	654921.829	71.134	256301.972	255253.809	345.139	235.492	41.271	257.076	583.178	182.352	296.136	265.594	760.98	407.067	6393488.087	2965050.531	412242.801	369807.751	626411.725	2524993.045	2017359.814	3838.758	96.799
27	Control	12h	22562.069	60442.777	94106.77	6006.315	6896.303	94547.19	985055.208	1591.469	306480.07	9915071.305	20545.058	1194.191	12829951.479	610145.717	137567.174	158571.409	922006.595	3025946.868	28346063.274	400102.943	5113.754	29229544.003	474687.532	106129.866	33682.575	51.573	19495.489	NA	333.44	969.051	492.343	331.33	112.75	277.122	394.705	116.555	378.89	235.364	346644.451	160986.991	25329.38	98087.844	40416.091	224878.207	35044.63	221.83	159.1
28	Control	12h	7293.079	71386.669	69050.832	5843.69	16393.478	93424.353	4715405.079	1357.302	228420.835	8706328.161	19628.094	1988.285	57092051.19	3823720.835	213978.992	85122.777	945731.271	5306093.169	66340594.148	121460.865	4144.779	177328834.524	3630649.04	1226673.6	646077.452	NA	442523.345	350683.382	370.105	226.872	11.068	202.08	313.563	314.517	222.805	39.226	300.469	278.334	2502468.83	811501.071	363748.401	504973.306	385993.788	2082694.469	490531.23	675.859	145.224
29	Control	12h	32799.134	42364.364	95575.676	6443.343	14454.198	23079.851	5021251.122	1847.969	257146.88	8765484.921	19937.68	658.073	36309089.309	3328014.039	543774.217	109445.782	909665.945	3493779.88	56902823.089	67167.124	7024.089	157029607.745	1931918.044	530569.147	245798.022	274.088	78073.741	73349.94	533.534	626.032	463.748	73.464	118.251	530.694	207.423	82.73	411.344	225.945	2921535.732	1005348.434	183925.735	235196.237	245064.161	1010913.749	556616.261	629.156	218.293
30	T2DM	12h	8816.469	34017.106	124561.237	8543.365	16246.586	20134.232	3429399.031	2106.86	371196.912	14375726.17	22164.838	2378.904	82452791.199	5064105.018	339553.077	217612.807	899501.759	7409581.702	93456443.477	189060.598	3755.45	326985398.306	2538786.31	1182052.573	343260.124	362.538	353571.634	206838.033	180.262	374.191	394.687	155.716	310.327	463.268	272.634	48.404	106.626	NA	7734948.604	1994053.583	456858.544	632977.792	577771.213	1801140.138	1027754.11	136.747	67.431
31	Obese	12h	11146.579	77500.584	98824.885	12287.063	5908.458	127323.133	13233541.62	2509.156	585073.568	18924494.51	19754.428	1991.168	99243413.607	4731034.51	369269.061	177068.543	849698.706	16910783.711	72433846.09	484862.857	5583.722	291718693.36	4157962.997	2049754.193	757700.914	58.073	789434.637	607012.564	259.869	412.621	606.498	474.051	360.724	337.376	352.487	241.299	788.796	372.516	5270870.72	1650089.259	718262.52	707856.924	900687.135	2408068.589	1135189.922	3337.61	113.351
32	T2DM	12h	10328.9	87594.651	87766.022	26390.932	4364.921	40692.711	1922196.754	2732.656	380716.057	10520941.976	23143.295	1585.926	39971355.517	2522356.528	924390.807	136523.987	1501261.265	6051455.909	48065610.49	364366.619	2828.074	184962726.988	2076870.473	713967.825	396646.666	27.206	232380.71	162877.056	220.721	193.277	NA	956.266	125.018	605.015	220.073	96.189	194.105	763.18	3819402.138	1833185.468	276040.158	680159.304	317560.68	1313780.436	2142337.015	NA	99.258
33	Obese	12h	8959.64	87696.221	106474.318	16470.691	11390.58	133043.965	2684451.298	1970.698	188987.207	10107207.131	17992.906	4121.248	80082200.917	2965429.104	204184.067	113344.133	778896.403	7436937.661	49243330.203	183652.687	6426.457	220631042.752	3708186.753	1153214.394	570560.624	42.554	503598.836	304597.977	246.095	1319.835	363.662	189.508	105.785	324.761	236.469	69.167	403.415	542.766	2797121.157	1009059.899	710489.361	456840.672	606364.418	2520986.424	2203920.005	782.855	133.343
34	T2DM	12h	6442.378	71874.283	99795.662	27064.316	5668.818	46799.51	5622454.989	1089.4	405209.471	10385834.61	22309.849	1333.399	82801876.05	5142044.297	1354419.183	101057.347	1196615.304	11380679.423	64330744.674	135888.806	2015.274	244920513.032	4005309.944	1072903.145	592580.527	24.889	477617.799	204082.509	233.97	92.623	127.283	156.623	196.828	109.256	160.9	NA	176.629	266.808	6404289.33	1262663.31	486111.827	695302.337	652047.129	2466958.751	2255640.382	2605.451	87.488
35	T2DM	12h	6472.076	95976.899	105253.161	9785.472	8592.813	109528.205	6003384.712	1290.789	267253.62	10636186.102	18520.357	2852.277	93671343.888	3123861.921	143161.857	140959.431	1210670.56	9904215.355	78905462.345	175822.004	4998.646	217012217.214	3614487.74	1067127.765	793507.026	NA	785950.818	422537.677	395.328	205.352	1021.388	160.905	154.8	256.41	414.209	98.732	270.168	29.293	2721930.474	1652710.84	909246.552	788559.398	629002.646	2092716.784	1791971.535	5491.735	171.601
36	Obese	12h	25298.822	50827.926	110580.827	13727.864	11887.091	23816.246	4074505.23	1953.555	547211.87	9797887.687	23389.195	829.171	60624042.017	4389573.049	0.007	102034.323	153154.656	2328210.521	67831600.989	256378.575	13656.474	277469206.613	4425056.851	1740335.306	935204.706	53.842	595459.799	555151.925	906.558	339.489	NA	294.28	402.836	230.627	92.619	86.8	86.157	271.779	5502076.103	3053747.791	191112.814	838778.603	660821.679	2748413.041	1244247.083	281.632	146.819
37	T2DM	12h	17084.309	187090.16	117959.23	12633.297	24852.167	310084.483	4412520.119	1503.632	183963.022	11856642.563	74361.953	11078.241	78380955.022	2690497.106	527765.09	202974.226	1051407.065	10493274.59	78358561.332	174236.034	1209.316	189111824.265	2268823.938	599360.22	519039.398	92.604	397463.697	197786.428	217.399	752.412	145.654	39.806	134.775	196.051	1033.141	120.719	475.368	42.35	4864157.64	2203144.515	640133.088	331252.266	621595.995	1304234.871	683221.97	883.912	205.6
38	Obese	12h	24559.609	98115.276	88636.303	29375.459	16021.958	54128.099	3494300.529	2229.579	278307.417	9951836.56	17183.943	1433.823	77090553.387	3504207.45	978824.664	110880.137	892160.834	8361020.726	49100816.666	176874.384	5304.114	254046880.246	4132393.808	1366780.137	802897.693	47.871	573044.085	363526.071	309.136	1440.781	293.656	407.735	98.791	250.829	221.037	134.424	615.216	253.202	6705405.868	1626650.294	370879.699	571237.531	685962.718	2403813.73	1153790.501	489.181	54.108
39	Obese	12h	12515.086	54655.835	77542.282	15613.413	6156.082	13869.302	3114718.073	1925.636	486209.937	9108210.667	26291.568	493.441	24310027.52	3206321.638	1985737.987	121568.429	1283599.118	5296717.56	57001341.625	370040.348	NA	156957155.475	1262169.117	585051.924	319011.395	38.871	191612.507	125778.188	913.154	127.247	48.927	525.349	NA	646.58	50.679	215.566	85.623	68.695	1811791.266	497775.353	57287.029	485349.478	188611.239	714709.754	288850.621	NA	129.259
40	Obese	12h	41827.897	87560.643	124450.493	10431.298	6526.528	41718.239	4252003.276	1673.681	216790.807	11107820.107	21523.106	1398.513	130991996.065	5231559.937	NA	234294.917	172613.324	3157835.6	68511866.67	130677.531	NA	349180647.866	6305628.14	2225256.003	1001950.935	256.59	1139228.454	427469.578	330.431	417.179	63.764	289.768	292.917	611.84	115.911	59.268	142.976	793.409	6050371.586	10576983.238	687313.602	1308627.396	1643779.58	4219081.535	1932467.321	928.759	130.972
41	T2DM	12h	26267.857	97110.112	86259.571	6773.059	11272.466	206934.805	2989108.875	1480.097	89492.885	7211384.755	18229.778	3646.813	73229818.652	2707389.994	66021.818	133312.22	1027846.772	9702337.83	38182980.554	55885.91	8045.869	177082921.439	4711418.704	1148850.05	817701.639	NA	795812.241	334291.965	249.92	677.787	179.289	163.879	71.265	319.493	337.313	97.233	709.848	501.164	2374247.078	2925428.237	968889.334	394062.539	722793.991	2790147.593	1365692.873	1147.675	277.599
42	T2DM	12h	11727.769	58643.314	117340.89	15321.327	29539.598	15442.823	11371745.439	1466.107	441702.767	14929462.836	20667.429	1427.622	100328228.043	6387531.812	15576.203	199849.441	993414.679	17140663.99	73406421.48	323132.419	16425.842	339726350.209	7196106.18	2625262.183	937477.761	86.432	550642.711	504343.985	115.189	380.475	272.419	278.608	83.976	319.6	184.052	187.481	89.623	380.205	7823620.196	2657300.92	520521.033	672585.373	1226985.076	4989905.757	2890999.074	614.958	88.158
43	Obese	12h	5833.69	50358.033	92534.569	29364.248	13589.188	24074.437	6889135.302	1170.904	254556.619	13996043.527	18162.66	1737.435	41774611.988	4294037.916	3194272.597	88565.877	962455.885	3072452.43	31085914.024	928945.35	4895.996	132222783.08	1428788.192	710509.29	190716.957	NA	141530.093	101159.896	351.958	1132.077	NA	373.175	85.246	439.838	171.276	127.973	680.089	538.295	5654071.583	872047.565	280309.968	315374.423	259185.44	902489.997	481299.125	2772.75	77.406
44	T2DM	12h	7707.306	68231.993	69724.619	5479.289	2998.027	7097.632	3226300.524	1623.349	220725.086	8587510.099	18998.739	456.845	30645542.522	2221161.145	2941436.589	190048.715	1035303.531	3796486.474	60443187.087	144688.115	2086.239	231435232.102	1172153.388	666446.288	181021.306	15.594	132504.96	60102.562	555.736	156.642	114.439	243.422	257.03	425.185	203.958	15.235	286.303	182.093	2134285.073	1128048.296	109069.751	169659.892	312463.047	882509.411	1055330.362	1061.897	162.621
45	T2DM	12h	7135.835	77098.208	138106.212	33926.362	10062.7	119854.515	5232639.754	1571.583	173212.547	12203774.428	24428.329	2540.176	108286749.305	4141357.637	194108.828	149991.993	849976.542	6008385.745	49552112.94	161038.673	3276.714	244679337.473	3002453.116	1138173.033	422825.98	110.127	276413.997	155867.115	90.455	237.716	NA	165.276	51.688	89.279	473.138	202.901	220.37	NA	7478454.541	1615240.758	791942.731	1011173.643	672693.132	2077697.898	3746423.475	3071.41	92.393
46	T2DM	12h	10526.248	98670.312	88858.097	11242.712	2916.158	55238.981	3739871.052	2341.518	301149.251	6582518.068	21674.164	1236.378	52223201.397	2356543.683	1289274.33	128924.051	1095126.859	7030719.625	34838437.74	246530.594	7311.123	175474924.718	1489289.692	639606.65	268975.353	18.205	174845.607	120722.472	101.352	260.037	46.821	1488.649	318.638	541.746	159.108	152.305	206.98	179.697	3699414.671	1251119.204	503474.342	597856.626	284477.986	971544.347	1709124.754	1110.306	60.875
47	Obese	12h	15639.584	92656.958	169333.738	10558.224	8439.189	38714.866	6537643.833	1618.796	267515.436	11276708.733	20538.999	1473.844	52478373.819	3563540.707	762911.237	223443.414	945542.852	7723958.614	54537877.376	252696.646	10843.233	202370943.441	4642805.637	1887318.982	571270.203	69.361	425459.463	380326.344	433.363	197.638	395.183	236.436	306.91	530.402	70.796	139.379	316.868	602.759	2815544.293	1236466.823	243588.232	820201.312	658178.591	3046302.318	2839262.377	1166.548	140.309
48	T2DM	12h	14813.766	91321.323	93424.053	18021.867	2621.227	98803.53	16009489.247	1553.484	356179.68	10690523.334	18298.206	1355.506	53340857.459	3237049.704	1283298.382	111323.478	881350.692	4818504.959	46663076.95	371692.53	13190.205	165984546.576	1854209.198	867387.855	270130.406	23.197	237081.585	195222.365	452.006	549.305	92.068	726.092	71.64	488.529	120.903	269.262	53.259	207.381	2134924.401	1530680.889	491496.982	391093.852	391055.866	1266138.292	1263800.372	729.364	79.431
49	T2DM	12h	15823.928	108878.046	108464.622	36413.821	3644.215	40958.522	3169072.661	1676.8	430678.925	11602644.787	21453.881	1022.871	34836372.613	1670924.935	2823463.355	130480.696	1097641.795	4870072.177	49565157.227	192452.901	3196.259	202695867.579	1083283.589	378936.426	182318.382	28.619	85743.831	59401.943	442.252	346.86	NA	622.077	403.77	583.258	95.736	421.58	NA	430.842	2947024.134	1608464.196	361114.566	673075.824	243208.676	668605.59	262570.867	NA	162.783
50	T2DM	12h	9409.737	95931.822	89504.642	11719.753	4904.405	102562.317	4244538.691	1861.145	160688.072	8147955.767	22657.119	2109.085	95455363.508	3011127.298	1306621.01	138317.589	1156950.019	6614787.845	45051437.081	115311.706	6540.842	269399570.341	2743828.432	1102114.729	633314.984	34.461	543644.712	323733.391	145.898	143.001	92.16	578.399	54.127	330.361	102.143	97.743	154.179	253.61	4775409.657	1585774.808	1051835.384	873556.617	529081.087	1626109.402	1838252.513	1622.149	94.176
51	Obese	12h	5095.617	44984.596	109073.675	7529.839	4498.381	24532.402	2509037.781	232.835	182360.019	7510740.221	19437.086	703.168	79251718.318	3083393.503	NA	101757.023	308737.749	7624708.279	68000218.42	263108.798	NA	272588266.091	1564570.697	710338.384	353630.71	173.286	292920.097	161173.61	455.74	156.051	135.129	579.64	406.186	233.945	268.691	224.869	307.701	204.917	4060026.498	3066881.5	347242.409	1113807.047	396417.458	1038183.031	1552295.109	1586.242	172.516
52	T2DM	12h	9007.173	64782.663	85625.666	13297.275	3848.836	25596.01	3103317.913	3030.301	1095823.787	9681852.833	20176.776	637.862	40767722.931	3454558.423	2002826.985	104351.82	1222889.519	7220235.723	49115931.071	205908.687	8564.45	167384317.237	2287417.405	1036251.79	374286.933	141.632	297221.961	235151.166	401.11	590.663	121.02	578.682	294.85	499.966	308.509	180.835	43.156	1121.15	1920178.42	819344.052	108699.866	581341.25	390603.445	1466870.085	646937.161	946.554	132.407
53	T2DM	12h	8224.829	61016.62	75096.687	7538.534	3353.19	32894.475	18977284.889	1835.474	959918.177	13659972.291	23672.74	1533.125	50383383.532	2433492.728	3404812.639	175847.704	1136827.293	4392756.465	47495691.517	423913.387	2699.176	178824370.296	1522148.972	800528.034	255788.662	26.522	192951.255	177420.245	NA	96.012	253.289	388.116	211.359	245.043	107.959	333.224	119.514	402.244	2246879.044	1205601.177	228856.429	452842.7	302064.418	1067397.088	762536.41	3619.425	125.755
54	Obese	12h	28155.405	65715.641	72021.065	10283.975	6117.813	31380.941	2331034.156	1979.222	155526.907	10480892.812	22584.411	797.128	72442311.488	3899828.336	8.557	176808.78	328717.961	2230252.094	62666648.044	189933.354	NA	250557144.19	1272629.917	1194721.688	141830.217	40.211	211764.827	166104.662	NA	469.18	252.967	315.764	210.507	199.862	351.49	130.7	161.168	63.4	4143005.788	1507469.345	301916.228	1142656.447	397684.277	1063607.348	4464239.164	2949.743	110.626
55	Obese	12h	6492.498	48099.139	123917.936	44055.559	13947.27	33948.212	2716498.668	1542.778	143477.686	11416613.44	17686.969	1568.753	52270723.618	3808988.879	2520942.627	102671.339	578100.523	5805633.497	42577512.277	319887.265	4488.137	167792087.407	4589955.013	1472519.338	593442.506	6.819	330190.286	288860.363	340.615	508.443	247.729	133.039	205.642	235.57	330.857	138.135	393.345	203.191	4445707.662	1157258.96	208870.642	523034.993	460794.442	2639022.762	1135765.871	679.351	301.139
56	T2DM	12h	50852.309	56302.888	170809.763	39352.538	11223.715	52060.019	4079668.056	1939.395	211376.339	15573274.357	19637.289	1349.459	43390569.372	3589232.674	419821.793	358953.637	951716.216	8877480.846	88306149.655	162780.891	NA	242132755.466	3419908.539	1184051.114	472578.893	NA	422555.856	347689.054	160.968	388.482	408.313	491.428	137.553	683.499	571.919	141.643	117.645	653.973	4793737.979	1691186.349	365424.632	711518.723	595410.784	1790983.409	1122024.638	NA	138.804
57	T2DM	12h	16903.517	204759.32	171205.139	21164.909	5861.928	265349.437	8686824.263	2203.912	417871.24	18621637.264	23306.871	7766.689	159578914.911	4145425.63	211242.915	234404.12	1120071.116	21731516.006	56782355.628	530030.847	6213.447	296174315.617	3615999.065	1463266.724	511468.92	212.238	653535.101	360368.01	124.052	124.933	NA	127.268	208.969	97.493	312.997	82.599	828.179	409.141	7337914.533	3521556.993	2396824.214	2225728.579	1161633.933	2402386.808	5239192.178	152.473	111.6
58	Obese	12h	8897.476	45622.361	115203.299	20655.232	8009.558	18092.869	3177708.653	2225.417	500230.735	13583725.18	21100.226	689.363	55155555.756	3942531.175	0.005	135188.619	177811.103	2030741.736	52871827.222	299040.48	1422.497	261138811.537	1683131.92	576708.14	230342.546	150.311	150872.936	46939.986	131.31	90.566	81.9	690.833	366.753	374.199	233.956	319.586	190.868	61.896	3765024.631	1431411.837	167518.415	1110489.438	587978.438	1447679.434	820020.57	368.201	111.224
59	T2DM	12h	9192.102	101893.84	131177.893	27255.427	10415.229	48141.111	14301571.998	2023.112	536058.87	16068361.424	25313.888	2427.133	125343264.802	6350832.381	70.475	165045.791	334030.817	4809256.189	36240604.988	246431.411	5111.669	348226539.78	2316507.816	1276929.844	391223.517	199.307	373694.177	281373.183	425.073	358.344	135.433	344.311	64.192	223.022	253.574	99.221	94.449	672.536	6191850.581	4242666.573	3377155.516	2021780.19	918598.465	1431652.265	7670337.124	809.681	53.49
60	T2DM	12h	27325.066	142606.648	184557.289	19255.646	26296.969	75167.601	8169413.289	1906.144	164118.003	10119714.102	18352.605	3749.32	78689151.643	2541864.245	859561.041	177294.869	1164676.038	9395383.147	50883241.736	121285.796	NA	208675247.846	2708358.526	547548.511	559947.266	45.87	338890.005	155639.042	170.565	368.175	36.345	111.379	80.382	168.22	327.516	150.137	414.308	447.153	5822147.969	4686476.003	1009855.124	1949889.2	592253.049	1513499.639	653914.277	588.731	108.931
1	Obese	36h	12938.05	127199.256	85896.707	9165.09	12595.848	36230.117	3645222.871	1325.762	194418.215	11212570.26	18587.948	2953.922	57169538.364	3361474.174	213432.88	122679.028	1137437.574	9462983.286	78211933.397	186254.545	5350.477	231357154.482	5115041.75	1383412.795	603858.327	NA	402687.71	194256.391	723.742	502.102	324.112	149.213	65.962	120.965	473.386	115.084	102.76	171.578	3016221.476	1744980.748	255685.748	1826446.432	753189.344	3360223.77	993292.474	NA	228.018
2	Control	36h	27363.393	151111.154	96647.626	22196.686	18898.311	374736.805	7957558.627	4713.052	142146.625	11429236.025	24736.505	8236.02	148847756.715	6092675.774	220601.887	85863.535	1116241.706	9638776.39	63056868.493	138599.436	3622.733	265414536.132	7797777.493	1974292.574	2343456.487	108.659	2129754.216	1257907.819	256.721	700.349	NA	81.616	171.399	136.154	129.78	134.214	347.888	545.02	4192325.748	4272905.603	2382841.204	1255103.591	916828.398	4290650.577	1230752.304	544.957	129.915
3	Obese	36h	9802.552	66573.788	70604.452	13186.743	5635.585	153074.005	2234741.129	1549.959	205075.948	9890667.814	20029.559	2526.661	80332717.264	3101358.466	6.532	67808.998	219564.216	6349857.233	18247735.253	281089.293	NA	171082472.595	3984143.079	1243562.766	533161.696	106.661	472848.252	221588.662	82.562	377.411	273.689	589.38	214.281	340.274	100.413	301.53	341.291	320.341	2591384.454	1074569.823	571453.985	268028.938	755933.852	2531761.179	1651401.45	577.136	97.835
4	Obese	36h	26724.566	162376.015	70156.977	14757.195	19558.196	405815.253	7990536.686	3195.39	139364.522	10946804.147	19053.334	8123.14	113294067.083	3298897.993	383141.278	79758.581	956344.832	9613183.997	49384828.017	123311.187	12735.647	208747059.084	5129756.068	1474267.35	932702.329	NA	880264.867	536745.351	274.659	306.608	351.773	166.889	173.455	140.185	268.402	35.678	375.909	68.369	2619258.856	1351612.808	1391047.904	730759.268	801390.309	2817845.068	2875823.939	706.908	156.459
5	Obese	36h	15165.053	103037.117	89855.394	16328.996	16235.591	227616.629	3380611.059	2462.929	236426.87	16083529.933	19355.952	3872.389	100636634.08	5036104.512	179517.73	124421.866	1187337.622	13225033.663	67205694.904	86987.331	4526.108	232144583.329	6029458.414	2467419.877	1397414.67	46.179	1465751.83	1054557.067	108.302	746.824	269.373	133.815	120.487	510.263	483.312	158.147	NA	NA	3987794.549	11144905.934	543649.268	1185142.269	1119703.632	3642634.088	1507161.317	NA	237.248
6	Control	36h	18098.347	179004.673	138003.944	57948.787	13017.295	433956.42	2701244.61	4209.325	191300.11	10761395.541	18125.564	4247.62	91513935.66	3305167.27	1646608.42	81686.746	1320728.292	12147436.706	34616003.345	209006.014	NA	170890040.002	7401237.349	2312153.307	1533821.026	45.977	1705823.004	1058918.059	218.277	836.163	121.443	295.486	85.508	344.775	91.913	289.486	195.237	228.145	2585112.588	1047046.884	1779253.76	332824.467	759933.882	4408728.564	1066548.646	3195.339	271.618
7	Control	36h	28035.088	232840.38	147774.62	29662.38	8484.568	1038294.581	9074718.01	3469.845	159354.272	11088320.245	18687.837	14537.102	245076442.667	4569091.573	1234804.298	91137.623	864834.336	18497224.243	53015967.112	304632.237	1303.872	249985199.751	8605403.852	1702816.767	1709869.274	44.138	1881210.363	613642.261	447.125	349.157	134.068	163.388	212.97	182.887	550.467	162.634	265.009	493.408	5782628.877	3681008.335	8767615.122	1214629.725	1224822.921	5275539.16	1525746.387	237.084	139.501
8	Control	36h	23342.201	164243.479	125725.414	40370.37	9300.418	303724.686	3028342.529	1819.931	234938.636	11978664.879	19006.273	2854.553	91281840.552	3555033.856	542135.958	102740.318	1130906.545	19748264.945	26226925.67	267692.425	7206.775	143918060.592	1224611.403	464111.095	467928.728	273.639	999638.571	200068.338	486.694	355.806	78.472	112.215	163.281	303.013	219.89	102.035	284.004	648.798	2561376.14	2458860.099	1351674.428	638543.755	238263.766	654108.109	1002053.617	142.086	40.557
9	Obese	36h	14957.303	145015.124	90123.309	18877.036	3612.11	325732.485	2109334.148	1958.749	187221.24	11425163.157	22379.109	4655.489	87064606.946	2335161.249	NA	88803.452	1334592.802	7139739.102	47825200.308	375510.277	2385.421	182897259.65	2527537.216	1175508.528	516163.85	91.467	448856.816	321031.193	199.283	289.67	94.688	667.616	568.071	1367.33	124.411	598.338	132.232	470.657	3755051.317	1138042.299	1443075.828	742006.093	615549.71	1850191.826	2004437.913	440.572	75.553
10	Obese	36h	11774.755	134441.317	91190.231	15546.53	6028	459771.222	3375166.582	1588.015	144360.932	10833759.037	22649.055	13022.452	141563617.595	4017475.987	NA	151907.826	1100174.987	24238284.08	54670067.221	171483.653	4306.648	246814799.367	5412863.049	2197276.735	1254567.768	24.388	2166525.373	1159410.554	309.265	385.461	NA	173.145	277.654	138.424	247.111	87.64	NA	309.896	3410888.234	1565552.715	3352691.855	1596021.408	1702130.58	3742710.695	4251089.931	3258.295	50.543
11	Control	36h	10029.015	113353.506	78337.007	11273.892	10053.787	289352.094	10083893.469	857.956	130396.739	11902411.308	21653.63	5447.244	135075278.146	4001516.919	0.001	108453.208	118333.718	2917381.873	89831228.936	318581.087	5237.786	169230651.516	6175168.428	2222515.123	781960.757	294.183	938816.125	484706.143	195.183	426.319	322.324	139.021	86.651	290.148	194.207	189.112	529.905	622.461	3009808.662	1430775.676	2059614.557	553701.215	1137364.375	4086682.962	2838846.549	320.39	131.307
12	Control	36h	8619.2	124470.492	120314.056	9403.908	7801.615	410925.797	4431240.015	1480.109	246707.878	9316391.127	22711.399	5198.95	187224740.663	4460507.88	0.002	179234.85	170451.285	3392242.078	97121163.307	273446.163	26149.809	247806213.132	4748947.635	2226991.685	1337383.212	252.367	1693544.581	959055.989	172.33	500.846	104.409	167.762	184.752	456.514	NA	162.555	101.611	197.676	4111886.028	1774820.788	2281170.51	1205890.999	1261380.089	3364022.983	2068798.692	447.248	126.06
13	Control	36h	12687.874	214788.241	77341.578	9536.931	5492.695	933754.903	4549744.744	1817.292	155684.47	9612572.293	22480.216	9016.864	102925515.369	3137960.661	1880887.995	174647.678	1117498.186	11957738.103	51243405.986	195484.665	4048.489	136304875.352	5022324.007	1619454.494	1407757.908	47.232	2117026.025	1111411.753	574.721	299.999	55.169	523.048	228.352	482.93	142.974	345.45	287.414	871.014	2698757.062	1419217.794	2944131.657	1198735.379	831709.253	2777277.59	1398135.367	828.499	116.048
14	Obese	36h	9360.205	90571.117	88645.477	22409.665	2684.198	258541.177	4119660.842	1897.541	425792.651	9893228.464	17207.368	3272.501	104342894.349	4031514.462	6213979.694	96482.97	1142321.46	8700619.319	35603888.133	284465.245	18663.034	250336192.695	3369556.787	1590590.354	729385.448	119.123	784425.16	443729.038	286.823	344.663	134.828	386.665	334.285	207.515	370.545	54.538	305.9	512.112	4012072.404	1499287.539	869594.579	863137.681	923293.092	2320806.931	1382383.963	1679.215	112.746
15	Control	36h	10618.176	126327.358	58346.159	4384.69	2684.971	510437.453	6126453.94	3966.53	278562.645	5997199.776	22897.463	6279.282	101458148.363	4008048.925	52587.295	132806.627	1257447.715	4468489.963	39740034.292	137446.189	6448.904	190453869.745	2287338.016	819334.739	583883.953	15.489	492090.287	264467.105	159.724	204.756	69.456	107.959	274.141	841.038	147.792	208.527	NA	666.992	2798810.925	1432148.287	1148074.394	1201480.882	485507.373	1277186.639	592574.111	1057.645	99.208
16	Control	36h	23802.675	280064.77	74515.586	39239.217	13208.136	1359566.904	2364919.061	900.925	86217.167	8638374.697	21492.063	25464.62	85504062.651	2337654.176	514497.325	83415.024	1199821.88	5629474.266	26424157.052	166224.113	7625.621	78267724.561	2393870.553	598802.809	792422.263	NA	1252253.501	625471.804	340.035	1104.723	116.92	248.032	168.921	83.889	80.95	80.246	407.165	145.132	2373870.298	1372798.328	3117053.777	386257.361	294723.456	1165528.105	643445.199	NA	117.136
17	Control	36h	23689.231	271628.12	82106.134	7752.271	14744.743	1001718.323	3909907.658	1773.659	195094.642	12745953.832	20665.742	21585.239	183499614.977	3780623.039	146280.698	110430.09	1066046.004	6091977.176	59832665.421	200559.833	7780.303	157361282.764	4530147.024	901392.369	1190857.408	59.743	1401927.798	546270.654	130.639	853.469	183.759	188.26	73.421	330.21	337.015	59.393	385.156	170.906	2583290.487	1430743.781	3433508.086	1162667.486	633718.93	2375955.59	573291.448	730.982	183.502
18	Control	36h	12054.652	153567.703	161461.205	12755.385	7192.341	297259.985	4104119.153	2086.291	163357.673	9742723.149	21928.996	5996.956	54087897.248	1383552.588	531704.803	172757.852	833653.393	8372795.643	51925490.839	148923.011	2251.286	71461723.076	1379876.406	456367.484	308216.973	371.711	373951.821	180832.033	235.077	29.225	278.975	374.225	89.064	263.712	515.085	112.155	NA	48.424	808008.888	528841.95	816552.747	358279.122	232132.752	812584.298	507809.75	2926.956	62.692
19	Control	36h	31319.988	244672.662	76431.196	8706.363	15453.311	598950.134	7704639.592	1386.494	184709.107	11675237.064	22638.771	10576.467	254871308.147	5982964.073	3264.393	449565.078	610322.009	NA	64364330.509	213272.602	NA	215180858.096	7734160.701	2945516.725	1519290.712	122.8	2405676.738	1527532.326	194.31	223.707	7.982	387.398	338.476	330.842	NA	332.369	300.174	252.58	2337657.983	1160886.888	4516954.817	725848.496	1025252.554	4268784.075	1905462.172	916.712	88.36
20	Control	36h	10750.086	112013.735	150254.659	8479.774	13360.392	348439.283	1807211.245	1772.772	168827.765	9510629.17	20901.397	5362.21	81220101.327	2739861.492	226299.227	136814.501	744310.89	13388932.055	62295181.359	213156.748	5863.11	203235876.24	4633790.959	1213784.313	1118854.578	52.963	1026710.946	507844.503	207.164	552.672	250.486	237.869	164.414	337.349	199.148	79.602	814.213	263.634	1758191.304	858592.786	903922.969	759592.894	734202.614	2869554.033	1061039.99	NA	127.636
21	Control	36h	34972.48	175927.436	122942.145	9826.879	6457.93	347633.842	5873652.442	5188.826	353916.144	12469032.036	23077.273	5192.368	117061422.94	6186565.806	0.171	98210.887	171350.447	5973970.65	69601785.021	235495.135	3270.18	285743150.178	11421594.928	3108597.922	2406404.948	NA	2526630.982	1486969.815	41.249	281.65	37.869	116.932	271.348	135.93	62.735	370.738	494.868	113.641	3780084.267	1603131.683	2056117.195	1906197.968	1154778.667	6553945.615	783387.443	5383.503	62.986
22	Control	36h	24759.793	198977.11	115869.732	12901.724	10883.579	589680.368	4138271.412	3668.147	182903.267	9385185.153	18203.299	7420.965	100591257.011	6075627.417	125388.745	112284.386	1118967.232	12884463.698	49992199.706	154608.342	3717.097	211139048.242	5796922.299	1737165.551	1337849.857	319.317	1774964.062	924088.29	214.905	746.701	376.241	108.52	74.628	407.877	310.403	96.332	596.47	363.707	2592928.48	2268714.284	1425366.142	1936483.079	867508.71	3473653.131	647767.476	NA	142.617
23	Control	36h	18552.901	151474.681	103048.961	34891.137	14644.036	104857.891	2804958.531	1795.301	139344.944	12324137.686	19128.406	1231.144	85303303.015	3047000.191	149513.209	98634.904	1174540.673	15880031.837	68449699.037	221852.884	NA	206441406.118	5422081.095	1204503.141	799267.201	NA	699214.961	341098.876	239.724	130.63	180.572	137.552	117.822	255.849	359.776	54.698	634.078	218.746	3322146.22	3124919.115	636839.895	459285.706	754863.775	3237702.022	1205703.796	NA	133.774
24	Control	36h	30402.584	186317.774	94478.65	12450.662	11343.627	381388.288	8613051.972	3562.282	153777.516	11950077.621	16402.618	5214.276	103905846.344	4645269.794	1731879.451	83608.33	1524691.735	15534452.188	45913592.25	152992.351	3370.827	218872197.991	4139958.071	1299921.584	607431.997	40.271	722269.605	466543.858	170.042	345.448	201.956	134.844	243.678	264.017	867.239	101.265	220.822	313.598	2439509.772	3282695.671	951281.697	1138510.393	841783.472	2608050.387	671347.259	3088.248	39.411
25	T2DM	36h	31577.848	210152.436	135971.101	24349.036	12095.418	529229.649	5000023.287	1612.974	103765.783	9321644.387	21788.509	17925.642	131538706.802	4045812.397	715302.611	353920.19	942339.929	18032827.194	65633851.766	242434.844	9895.572	233969757.535	3724385.178	877364.578	573713.021	150.212	507000.837	211188.05	256.866	215.288	850.767	123.193	95.221	333.421	307.023	119.684	919.187	271.313	3424766.508	2681325.924	3961629.378	706081.729	624870.617	2253728.993	550370.982	346.819	102.441
26	Obese	36h	12527.298	139846.934	83322.077	14316.418	13372.311	561808.407	5002953.512	3709.626	260350.716	14636728.549	22898.218	7604.503	185234506.89	5837453.399	0.061	104732.077	188409.443	3466300.378	63854676.091	220822.73	15963.749	238759779.855	10179886.142	2620490.653	3366737.617	28.877	3926766.264	1769166.059	258.378	376.811	139.056	409.646	169.288	430.519	325.691	281.501	369.856	286.093	3890626.822	2481468.91	3782142.182	1729512.293	1298106.067	5130005.253	3654532.147	868.839	104.451
27	Control	36h	36208.14	224482.887	104096.72	10243.72	13931.036	733864.147	3843243.36	2313.914	139820.233	10249001.674	19783.565	9495.093	87829991.303	2589305.232	107760.362	99766.823	1144689.14	11457140.852	55051197.282	249425.292	4119.276	111536170.73	3124617.441	749758.604	839053.862	NA	1492176.052	630495.67	232.25	462.994	653.604	182.986	322.498	231.345	247.964	35.538	103.42	654.121	1884264.248	1128313.901	1871264.594	766810.001	471039.249	1833095.476	512212.349	NA	133.194
28	Control	36h	11546.85	209820.339	73242.116	6461.96	13030.732	852952.517	4416644.582	1406.569	98926.844	9727727.353	22261.737	12640.365	100413487.634	3527234.801	222203.267	94581.944	913226.239	10609914.041	62013045.412	149446.576	4937.061	177819866.026	4964472.294	1523612.888	922718.785	24.685	1009203.229	765761.527	189.794	472.766	NA	344.98	159.645	262.094	304.276	236.021	226.262	221.567	2323521.427	1278824.102	2634209.252	688978.521	870025.712	2734934.038	1085221.71	NA	181.069
29	Control	36h	54140.803	199431.828	103544.989	10578.465	9846.641	743576.431	3339467.016	2191.352	95938.046	9657307.508	19876.044	9654.722	107283402.46	3779467.554	719774.448	167084.982	1417324.986	15617652.328	54180471.037	91173.255	4843.596	156609542.01	4279332.114	1239088.818	1084841.245	NA	1413024.093	703502.887	348.116	440.207	105.957	175.549	638.383	398.702	534.578	162.22	615.771	10.776	3719346.197	1356456.602	1733964.964	1286300.7	1046425.98	2639424.275	766184.86	4574.804	98.499
30	T2DM	36h	12050.774	175300.931	139626.306	57877.754	10391.455	608398.597	3578468.663	1719.802	239962.668	16197405.32	24681.364	13400.411	204248494.872	6780205.748	1348.811	184170.379	487639.379	3467382.342	58079874.024	298969.744	4277.371	287050891.208	4237804.476	1403704.756	908474.133	48.968	1260105.091	657678.502	110.122	114.209	277.41	397.869	409.369	121.12	129.452	218.407	122.513	247.547	8178227.715	2157533.915	4362610.118	2262940.307	971817.215	2558478.534	1586211.075	3836.784	135.201
31	Obese	36h	7633.778	62459.345	93754.556	9703.692	10422.384	119556.864	3598943.909	1377.506	299438.728	12837002.307	20553.133	2814.312	141485708.067	5077197.056	0.069	160741.34	139644.634	4460103.46	92065303.913	439717.551	6962.127	318282333.389	15681318.453	3539689.05	3199616.834	43.123	3659923.354	1669876.125	287.904	283.043	287.995	317.589	131.431	472.038	518.107	238.228	195.264	160.726	4437085.312	1805338.941	1131927.351	1017324.324	1777174.235	8263799.12	2969409.15	611.436	178.905
32	T2DM	36h	10750.281	159546.705	92860.329	11989.92	3485.728	373468.9	5165276.736	2696.418	162978.313	13668938.504	17528.845	7559.793	119799747.513	4382759.209	516665.993	146102.964	1120953.773	15456186.212	104253692.513	165013.737	2478.077	282876872.438	3877144.309	1129457.369	809725.792	96.726	758791.287	422464.229	NA	106.964	123.639	NA	48.221	239.962	204.609	95.575	299.942	140.986	5119048.148	2363930.409	1722129.966	1394590.104	751274.569	2280718.035	5286282.705	1814.475	108.496
33	Obese	36h	11869.747	127064.797	110872.461	11859.413	11316.8	399874.587	3690127.689	2573.732	135971.142	11878575.486	20208.021	6762.294	107267622.362	3462785.52	301697.737	116003.992	662134.803	10064603.14	51003961.952	215490.555	4022.391	226039771.714	3906782.097	1199086.203	768696.481	109.152	996647.792	496443.455	203.414	662.151	170.293	54.851	99.5	609.94	418.782	108.025	195.852	731.87	3089817.758	1218771.097	2051216.734	873614.962	792687.323	2254306.372	2035631.839	NA	208.205
34	T2DM	36h	9407.274	165815.444	110438.869	9187.673	10454.889	237671.053	3810991.589	2294.969	339967.43	11955874.557	22170.45	6274.577	134234089.31	5098109.819	126357.736	139753.247	1010328.468	13560236.187	78448698.114	211219.667	3410.438	255458664.412	5559339.393	1717227.296	1180396.124	64.188	1025947.043	545660.754	174.241	497.843	468.19	318.776	322.457	245.095	63.317	143.416	427.119	40.363	6619931.888	1447019.113	1178587.628	1311259.801	1057132.792	3666940.904	4028439.465	4017.23	90.576
35	T2DM	36h	11934.303	215456.463	112221.636	19294.567	17678.383	215407.955	4550213.651	2092.07	182419.568	13923089.213	27605.048	7535.522	197176144.176	6114229.624	141.089	160074.526	369904.439	10515646.507	87984607.236	175305.001	2844.983	382027492.278	7066035.013	2131397.483	1535383.976	101.751	1944397.633	944348.335	351.912	99.947	130.218	NA	55.001	331.41	509.792	19.998	314.246	31.113	7437932.294	3828866.688	3682477.654	2365969.958	1311409.522	3996803.483	4497054.922	6417.783	87.087
36	Obese	36h	32406.819	214121.162	80923.607	9791.791	13367.038	643675.125	3390101.38	2124.876	131806.761	11083314.268	21525.439	13734.338	121816007.494	3965486.025	259042.593	104393.512	645977.519	9846615.211	53738904.591	161632.501	16081.17	217751289.774	7872360.277	2078750.031	1740929.203	27.108	1415514.536	857485.606	94.259	345.42	209.677	267.178	91.275	306.31	234.73	26.456	165.273	226.513	3342432.328	1527003.459	3421113.135	559482.221	1122837.48	4497614.419	1562641.112	944.902	274.06
37	T2DM	36h	13842.015	191218.284	127619.522	17096.176	12903.592	97760.674	3155198.428	1249.636	146798.054	12316916.164	18934.37	2865.706	62917082.73	2083885.888	142336.606	140873.055	797529.521	8734892.669	63636495.015	212363.154	8297.121	180628304.786	2167829.231	513326.411	456502.413	15.471	309908.718	180116.509	341.568	208.005	231.06	390.613	108.037	179.582	262.929	66.312	390.599	446.449	2848304.013	1380274.311	733494.325	225881.914	482884.339	1223494.242	324640.686	NA	134.119
38	Obese	36h	19071.639	95133.024	51747.638	7851.385	16675.278	58723.347	3083771.515	2059.334	134379.917	7859627.041	16363.213	1299.25	78412614.471	3045437.334	428737.175	76919.488	1062807.974	7168980.827	67395958.447	102949.654	3022.314	244027032.76	4416232.832	1411810.019	791229.352	NA	515457.093	371054.016	157.117	313.627	682.116	92.148	282.142	95.274	78.049	94.638	135.723	216.518	4894469.132	1245453.577	399694.357	488428.459	711511.118	2601774.883	1074347.078	2931.289	128.324
39	Obese	36h	25164.638	221564.129	75774.054	16427.93	26534.724	517791.949	3309848.402	3058.571	204694.667	11994956.889	20056.877	15092.144	91218856.946	4400714.772	107580.444	101605.062	889541.741	13262781.696	73932207.355	237072.447	NA	186703919.075	2894487.305	1068556.553	946630.207	47.203	1097158.941	620873.582	559.089	80.799	138.13	402.55	124.119	214.485	231.926	164.897	73.67	48.923	3150852.757	1046962.914	1964202.609	1283534.465	412568.439	1599886.174	1487488.458	2340.272	96.894
40	Obese	36h	44654.882	157499.345	90658.281	7881.97	18935.512	184436.923	3639651.207	1909.435	142076.608	10394782.476	18189.318	7704.91	149896414.854	4816272.906	243714.543	129310.214	898526.503	6963746.994	61933915.535	137114.252	4388.505	335263521.028	5790772.392	1808674.086	871176.477	19.719	1045815.575	434208.406	148.982	350.414	186.487	488.798	243.506	571.688	615.861	347.522	527.838	167.952	3810284.719	8738896.018	1199872.032	1254175.835	1396120.984	3625130.042	2286104.55	5159.398	240.093
41	T2DM	36h	28711.711	233642.605	63430.448	8976.093	9455.9	957218.473	5233671.635	1830.676	68179.103	9373553.598	21254.319	13552.592	232553212.456	4191957.789	32348.923	183453.375	783361.165	15277291.087	58652129.038	114086.061	4243.499	250979895.318	9492367.481	2423884.781	1647683.302	83.146	2513713.968	1116595.567	50.662	523.105	90.224	206.907	36.948	107.712	375.382	59.827	163.178	723.738	4991660.98	6937326.802	8608199.975	1295255.685	2396141.82	6121940.87	3192093.293	293.332	101.303
42	T2DM	36h	9050.373	102417.459	95533.819	11551.305	3758.001	263396.981	3478112.305	956.129	184860.799	10153039.308	21323.67	3400.474	177958868.4	4474337.497	NA	209445.814	398607.977	14170038.071	55681639.684	238003.227	2561.677	330116291.668	10111702.921	3440837.514	1450063.447	72.837	1478608.104	1045571.662	516.888	305.18	202.918	340.362	454.063	254.488	102.69	256.623	13.063	123.122	4709677.146	1862776.303	2178258.113	596616.196	1832274.621	6782721.269	3361851.83	817.924	132.596
43	Obese	36h	7613.888	106432.24	66557.441	10107.538	3022.021	256173.739	1967537.658	1113.874	165169.47	8149055.641	18546.609	4293.627	43976024.496	2040434.874	477582.916	156304.535	996722.8	2933102.289	55092609.596	255135.876	7901.161	116058463.64	2040792.459	914621.714	400326.07	57.578	286103.964	243731.952	361.035	166.481	447.976	680.401	102.905	232.729	144.886	322.371	72.715	589.977	1181320.137	619872.217	715286.75	460284.016	335801.592	1316262.052	593773.962	1037.629	165.756
44	T2DM	36h	12252.336	182522.693	119875.178	33461.565	17435.84	387631.753	3320741.894	2656.28	206897.582	19094699.471	18908.121	7745.878	123534752.909	2306135.229	147915.977	175248.122	1115578.619	9394777.679	63927298.945	360941.36	1351.832	176133773.265	3764491.489	1061657.139	657501.512	64.329	621606.835	290602.418	117.646	1531.26	277.789	148.104	239.483	300.872	222.008	270.41	215.514	554.777	2978651.467	1833432.148	1940930.757	624906.609	768070.894	2434054.41	2450409.162	301.47	100.043
45	T2DM	36h	9878.974	173395.089	166252.858	14709.899	5119.931	758748.995	8067799.616	3493.206	233301.319	16395209.643	20542.86	12209.062	209114993.495	5769025.637	1345713.853	181225.123	998358.163	21408682.795	90786993.371	245700.846	5786.958	318681833.058	5141622.132	1732116.944	1086235.942	262.756	1300462.954	706303.045	274.982	243.471	NA	508.106	87.832	173.016	294.965	11.533	197.077	262.093	6196053.716	2129295.033	3933651.069	1362380.901	1271013.167	3636046.847	5276531.281	193.382	100.019
46	T2DM	36h	11081.3	177284.627	111550.158	22446.074	3499.048	556345.237	4457066.519	2310.372	132535.4	8175391.079	20165.854	8466.735	96269844.204	2603300.614	2256272.266	166917.916	1232043.453	12866893.226	45153219.776	160976.27	2029.121	184217975.997	2569189.764	787674.323	671192.4	73.486	556749.449	285408.833	345.225	90.722	221.435	275.662	322.803	563.916	120.624	157.695	298.226	169.94	2974754.388	1250919.533	2068458.134	641468.937	427452.304	1497725.235	1481275.018	1595.595	124.131
47	Obese	36h	16422.544	141146.98	129811.067	14353.418	6082.117	67244.936	5708553.418	2012.952	250228.402	12899884.325	21934.947	2164.711	142452194.473	4902015.942	510.751	111025.765	268118.26	5861315.154	64642469.786	303221.952	3584.882	320730875.916	8623406.623	2706265.217	1184780.808	80.057	1178765.589	735560.857	400.483	129.485	71.9	406.937	133.309	467.344	47.183	164.465	237.365	163.335	5818389.136	2296633.03	1112143.368	1490469.763	1536625.184	5468799.16	4921272.663	2204.033	99.133
48	T2DM	36h	19851.857	92827.183	82990.742	10735.077	8658.959	72693.189	6802712.797	2312.395	163499.183	12621026.487	22488.277	2260.29	72264189.99	4154938.065	30.53	147617.093	358552.384	3867991.503	81826277.47	185501.378	NA	266546419.835	2854988.863	1084324.166	495362.066	124.389	544536.224	325703.795	295.842	218.56	219.662	288.621	61.818	174.486	119.039	116.245	165.759	200.979	3838740.82	2537697.665	698554.829	857708.014	638292.346	1805872.507	3119959.547	3151.451	61.142
49	T2DM	36h	19017.051	203265.49	100566.499	22551.726	7759.861	158745.347	2641963.38	1930.467	257821.204	11291100.205	20824.4	2665.502	50161106.318	1565283.638	3370426.731	100691.339	999511.084	4376916.323	50985712.436	321286.746	6035.43	152721700.915	1270026.789	475473.787	224518.191	87.497	143785.799	94577.58	433.046	539.418	41.457	617.021	114.503	457.153	165.456	194.55	267.328	144.243	2101025.78	838314.919	435807.548	499910.123	276443.991	849545.519	328714.18	1029.3	135.492
50	T2DM	36h	14209.032	155452.763	136928.874	23396.828	8455.832	455813.882	5301572.418	3880.659	299710.449	13651818.4	22339.213	8665.851	128575759.82	3318665.562	95.025	181671.056	249015.245	4604287.195	42987879.256	289168.817	2314.34	285182839.559	4468913.127	1300553.182	1122671.811	81.79	1086985.414	612090.104	318.417	280.669	166.221	311.562	439.064	601.045	228.84	311.173	286.336	541.434	4037915.058	1498048.545	3959891.323	1176131.813	795478.51	2587702.921	2296981.587	1375.601	212.53
51	Obese	36h	17570.012	94934.76	127858.114	17901.362	30174.918	292577.107	23692817.52	1369.672	172944.153	8317320.28	19983.102	6703.751	105363643.863	3089423.634	638264.352	89738.006	1211435.458	8091237.647	47229656.07	279553.914	NA	180030518.577	1603656.905	469845.391	465436.005	32.155	529205.96	209479.763	164.995	149.558	458.019	148.73	153.086	220.708	114.87	63.623	408.255	62.131	3076566.665	3125605.367	1221593.49	967187.242	439780.423	976560.711	1002864.118	4541.326	124.428
52	T2DM	36h	16935.335	227489.882	117565.497	22254	28662.175	555133.07	4072059.616	2674.98	153933.447	12454580.966	24254.074	12293.372	194546827.524	6677030.801	39275.36	184947.901	871393.221	13646615.153	64399180.278	183726.301	2758.86	308256449.016	10220117.986	3126710.269	1756471.948	125.307	1846370.129	1424324.337	172.213	871.412	346.674	253.393	137.008	215.043	222.35	198.599	550.019	143.077	3598033.46	1540845.805	2466916.613	999710.11	2001491.898	6327557.471	1623429.644	2566.374	94.331
53	T2DM	36h	14229.543	187595.899	15484.787	4972.075	6877.281	539131.519	10143289.719	676.421	13066.975	1446646.536	24890.127	10916.729	157785240.828	3342895.716	4.502	23579.829	337176.337	3698707.767	63919128.727	26775.766	16819.221	224489870.763	3615001.151	1189717.143	776428.469	222.95	1092892.027	597812.368	83.622	326.042	602.221	693.654	125.794	81.418	184.448	238.131	559.49	449.723	3223839.231	1714030.386	3318009.559	1114431.302	631986.052	2047625.647	1529419.182	555.46	62.566
54	Obese	36h	37460.983	175492.499	55475.122	7589.276	4981.652	481576.681	5612889.725	1840.847	133000.076	8420022.611	20159.306	12631.327	171281350.802	4892200.825	1499399.101	161036.242	904102.513	14182774.658	62181041.986	129772.435	2795.466	329844424.763	3178529.474	1757320.659	779584.757	19.942	1467384.973	1264124.98	174.658	307.32	294.4	288.725	168.99	224.448	267.824	190.33	329.24	119.498	6552176.471	2743015.651	2284513.214	1862783.537	1371217.726	2416873.966	3917288.884	2158.016	154.932
55	Obese	36h	10103.761	116562.022	91448.211	7600.748	11406.868	431160.038	4530884.013	2529.46	221184.231	9998692.86	19203.642	4490.771	116169778.724	4047341.035	NA	128972.574	905481.948	12601082.086	74997427.33	247731.388	NA	186333507.386	8131840.352	2548571.84	1311437.751	NA	1241518.9	807247.123	335.205	804.198	203.059	127.727	183.658	194.956	141.238	146.159	152.934	89.083	3629879.987	1261074.784	1480856.14	1066586.072	1095318.126	4603751.192	1140359.913	3220.163	102.948
56	T2DM	36h	28554.05	79827.981	153199.066	16591.356	8595.25	157693.684	2098866.462	686.535	548252.618	18240758.025	20274.593	2532.985	77158283.313	3325435.983	2920567.438	168299.046	1082179.473	7332375.873	84159920.123	689492.607	6704.902	265666575.132	5794184.884	1724106.09	906802.551	60.018	647109.678	438935.423	387.712	376.23	159.721	119.752	249.298	398.301	58.435	220.43	206.204	434.406	2599319.422	1167349.787	711872.337	696896.206	1020758.384	3779786.329	480930.894	1356.508	84.226
57	T2DM	36h	27308.16	344254.203	161313.507	18711.286	22324.896	1021976.973	4084472.768	2302.518	209147.742	14025840.15	24582.16	33265.89	143201676.747	3328449.74	458309.434	213570.703	963921.313	9934795.008	43897909.399	198499.226	7063.868	197634281.695	2382326.163	1017228.288	587153.583	287.327	778951.19	516478.934	75.441	678.519	449.476	227.149	206.107	479.893	308.649	158.296	302.654	466.008	3497554.459	1752212.035	3685001.158	1285967.906	964372.275	1333393.132	2597949.049	855.262	203.514
58	Obese	36h	20815.189	154607.597	98461.428	15823.095	17667.797	240487.365	4324185.698	2198.213	158098.367	14587772.986	24328.793	2387.759	133135894.139	4391487.451	105114.795	145436.617	1161472.208	12292613.938	60457952.477	234889.54	2438.357	346329824.695	5898249.162	1645260.251	766814.372	NA	649124.677	273417.466	252.538	182.457	22.97	141.597	237.192	172.862	230.652	244.826	623.017	47.478	5324781.925	1629468.963	1166129.227	2061031.65	1502260.564	4320283.284	1461138.761	454.419	70.234
59	T2DM	36h	12823.414	157532.532	150130.052	43962.566	7668.717	319362.1	4019672.713	1619.167	314391.509	18606538.486	19917.365	7064.168	105492859.553	2646320.896	530799.692	130081.686	799302.497	15474596.579	39059542.076	399064.49	9085.859	214066037.836	2157815.71	859676.625	434175.37	40.351	521747.03	300515.644	71.927	467.882	201.391	190.601	53.873	82.538	494.439	70.872	486.234	44.24	4102935.4	2222694.49	1974403.567	1456878.799	804490.227	1293215.439	5397673.183	2703.403	85.217
60	T2DM	36h	17832.343	165763.028	204656.135	67484.96	10930.031	264461.966	3183997.131	1420.544	84676.694	10477285.258	19821.212	4067.43	101969922.833	2186126.287	461032.197	160193.572	867408.659	15900164.829	43837287.945	166832.896	4243.716	168493448.848	2504089.834	349040.628	741615.517	NA	609589.446	218307.856	104.819	283.05	45.765	100.349	56.806	133.414	218.63	144.95	471.967	388.172	2621298.31	1727604.679	1425338.115	594874.405	660084.704	1351104	1222981.841	NA	133.77
[truncated: 148 more columns]

## Sheet: Information
MetName	MF	Mass	HMDB	KEGG	Chebi
2-hydroxy-3-methylbutyric acid	C5H10O3	118.063	HMDB0000407	-	-
2-hydroxybutyric acid	C4H8O3	104.047	HMDB00008	C05984	chebiId:1148;chebiId:50613
2-hydroxyglutaric acid	C5H8O5	148.037	HMDB00606;HMDB59655	C02630;C01087	chebiId:17084
2-oxoglutaric acid	C5H6O5	146.022	HMDB00208	C00026	chebiId:30915
2-oxovaleric acid	C5H8O3	116.115	HMDB0001865	-	-
3-hydroxybutyric acid	C4H8O3	104.047	HMDB00357;HMDB00011	C01089	chebiId:10983;chebiId:17066;chebiId:20067
3-methylhistidine	C7H11N3O2	169.085	HMDB00479	C01152	chebiId:27596
4-hydroxymandelic acid	C8H8O4	168.042	HMDB00822	C11527	chebiId:16388
4-hydroxyproline	C5H9NO3	131.058	HMDB00725	C01157	chebiId:18095
5-oxoproline	C5H7NO3	129.043	HMDB00805;HMDB00267	C02237;C01879	chebiId:16010;chebiId:16924;chebiId:18183
Acetic acid	C2H4O2	60.021	HMDB00042	C00033	chebiId:15366
Acetoacetic acid	C4H6O3	102.032	HMDB00060	C00164	chebiId:13705;chebiId:15344
Acetylcarnitine	C9H17NO4	203.116	HMDB00201	C02571	chebiId:15960;chebiId:57589
Acetylcholine	C7H15NO2	145.11	HMDB00895	C01996	chebiId:15355
Allantoin	C4H6N4O3	158.044	HMDB00462	C02350;C01551	chebiId:15678
Arabinose	C5H10O5	150.053	HMDB00646	C00216;C00259	chebiId:17108;chebiId:46994
Arachidic acid	C20H40O2	312.303	HMDB02212	C06425	chebiId:28822
Arachidonic acid	C20H32O2	304.24	HMDB01043	C00219	chebiId:15843
Arginine	C6H14N4O2	174.112	HMDB03416;HMDB00517	C00792;C00062	chebiId:15816;chebiId:16467
Aspartic acid	C4H7NO4	133.038	HMDB06483;HMDB00191	C00402;C00049	chebiId:17364;chebiId:17053
Capric acid	C10H20O2	172.146	HMDB00511	C01571	chebiId:30813
Carnitine	C7H15NO3	161.105	HMDB00062	C00318;C00487;C15025	chebiId:16347;chebiId:3424;chebiId:11060
Carnitine C10:0	C17H33NO4	315.241	HMDB00651	-	-
Carnitine C10:1	C17H31NO4	313.225	HMDB13205	-	-
Carnitine C12:0	C19H37NO4	343.272	HMDB02250	-	-
Carnitine C14:0(OH)	C21H41NO5	387.298	HMDB13166;HMDB61640	-	-
Carnitine C14:1	C21H39NO4	369.288	HMDB13329;HMDB02014	-	-
Carnitine C14:2	C21H37NO4	367.272	HMDB13331	-	-
Carnitine C16:0	C23H45NO4	399.335	HMDB00222	C02990	chebiId:17490
Carnitine C16:0(OH)	C23H45NO5	415.33	HMDB13337;HMDB13336	-	-
Carnitine C16:1	C23H43NO4	397.319	HMDB13207;HMDB06317	-	-
Carnitine C16:1(OH)	C23H43NO5	413.314	HMDB13333	-	-
Carnitine C16:2	C23H41NO4	395.304	HMDB13334	-	-
Carnitine C18:0	C25H49NO4	427.366	HMDB00848	-	-
Carnitine C18:0(OH)	C25H49NO5	443.361	HMDB13154	-	-
Carnitine C18:1	C25H47NO4	425.351	HMDB05065	-	-
Carnitine C18:1(OH)	C25H47NO5	441.345	HMDB13339;HMDB13340	-	-
Carnitine C18:2	C25H45NO4	423.335	HMDB06469;HMDB06461	-	-
Carnitine C3:0	C10H19NO4	217.131	HMDB00824	C03017	chebiId:28867
Carnitine C4:0	C11H21NO4	231.147	HMDB00736	-	-
Carnitine C4:0(OH)	C11H21NO5	247.142	HMDB13127	-	-
Carnitine C5:0	C12H23NO4	245.163	HMDB00688	-	-
Carnitine C6:0	C13H25NO4	259.178	HMDB00705	-	-
Carnitine C8:0	C15H29NO4	287.21	HMDB00791	C02838	chebiId:18102
Carnitine C8:1	C15H27NO4	285.194	HMDB13324	-	-
Cer(18:0/24:0)	-	-	-	-	-
Cer(18:1/8:0)	-	-	-	-	-
Cholesterol	C27H46O	386.355	HMDB00067	C00187	chebiId:16113
Cholic acid	C24H40O5	408.288	HMDB00619	C00695;C01558	chebiId:16359;chebiId:22868;chebiId:3098
Citric acid;Isocitric acid	C6H8O7	192.027	HMDB00094;HMDB00193	C00158;C00311	chebiId:30769;chebiId:30887
Citrulline	C6H13N3O3	175.096	HMDB00904	C00327	chebiId:16349
Creatinine	C4H7N3O	113.059	HMDB00562	C00791	chebiId:16737
Cystine	C6H12N2O4S2	240.024	HMDB00192	C00491	chebiId:16283
Deoxycholic acid	C24H40O4	392.293	HMDB00626	C04483;C11171	chebiId:9177;chebiId:28834
Deoxymuricholic acid	-	-	-	-	-
DG(12:0/26:0)**	C41H80O5	652.6	LMGL02010008	-	-
DG(18:1/16:0)	C37H70O5	594.522	LMGL02010307	-	-
DG(18:1/16:2)	C37H66O5	590.491	LMGL02010031	-	-
DG(18:1/18:2)	C39H70O5	618.522	LMGL02010056	-	-
DG(18:1/18:3)	C39H68O5	616.506	LMGL02010064	-	-
DG(18:2/16:0)	C37H68O5	592.506	LMGL02010027	-	-
DG(18:2/16:1)	C37H66O5	590.491	LMGL02010031	-	-
DG(20:4/18:2)	C41H68O5	640.506	LMGL02010131	-	-
Dimethylarginine	C8H18N4O2	202.143	HMDB01539;HMDB03334	C03626	chebiId:17929
Dimethylglycine	C4H9NO2	103.063	HMDB00092	C01026	chebiId:17724
Docosahexaenoic acid	C22H32O2	328.24	HMDB02183	C06429	chebiId:28125
Docosapentaenoic acid	C22H34O2	330.256	HMDB01976;HMDB06528	C16513	chebiId:53488
Docosatetraenoic acid	-	-	-	-	-
Docosenoic acid	C22H42O2	338.318	HMDB02068	C08316	chebiId:28792
Dodecenedioic acid	C12H20O4	228.136	HMDB00933	C16308	chebiId:545687
Eicosadienoic acid	C20H36O2	308.272	HMDB05060	C16525	chebiId:73731
Eicosapentaenoic acid	C20H30O2	302.225	HMDB01999	C06428	chebiId:28364
Eicosatrienoic acid	C20H34O2	306.256	HMDB60039	C16522	chebiId:53460
Eicosenoic acid	C20H38O2	310.287	HMDB02231	C16526	chebiId:32425
Erythritol	C4H10O4	122.058	HMDB02994	C00503	chebiId:17113;chebiId:48299
Fructose	C6H12O6	180.063	HMDB00660	C00095;C02336	chebiId:15824;chebiId:37721;chebiId:28645
Fumaric acid	C4H4O4	116.011	HMDB00134	C00122	chebiId:18012
GABA	C4H9NO2	103.063	HMDB00112	C00334	chebiId:16865
Galactitol;Sorbitol;Mannitol	C6H14O6	182.079	HMDB00107;HMDB00765;HMDB00247	C01697;C00392;C00794	chebiId:16813;chebiId:16899;chebiId:17924
Galactose;Glucose;Mannose	C6H12O6	180.063	HMDB00143;HMDB33704;HMDB00122;HMDB03345;HMDB00516;HMDB00169	C00124;C01582;C00984;C01825;C00031;C00267;C00221;C00159	chebiId:4139;chebiId:28061;chebiId:28260;chebiId:42905;chebiId:4167;chebiId:17925;chebiId:15903;chebiId:4208
Gamma-glutamylleucine	C11H20N2O5	260.137	HMDB11171	-	-
Gamma-glutamyllysine	C11H21N3O5	275.305	HMDB29154	-	-
Gamma-glutamyltyrosine	C14H18N2O6	310.116	HMDB11741	-	-
Glutarylcarnitine	C12H21NO6	275.137	HMDB13130	-	-
Glycerol	C3H8O3	92.047	HMDB00131	C00116	chebiId:17754
	C8H20NO6P	257.103	HMDB00086	C00670	chebiId:16870
Glycine	C2H5NO2	75.032	HMDB00123	C00037	chebiId:15428
Glycocholic acid	C26H43NO6	465.309	HMDB00138	C01921	chebiId:17687
Glycodeoxycholic acid	C26H43NO5	449.314	HMDB00631	C05464	chebiId:27471
Glycylglycine	C4H8N2O3	132.053	HMDB11733	C02037	chebiId:17201
Hexadecadienoic acid	C16H28O2	252.209	HMDB00477	-	-
Hexadecanedioic acid	C16H30O4	286.214	HMDB00672	C19615	chebiId:73722
Hexanoylglycine*	C8H15NO3	173.21	HMDB0000701	-	-
Hippuric acid	C9H9NO3	179.058	HMDB00714	C01586	chebiId:18089
Histidine	C6H9N3O2	155.069	HMDB00177	C00135	-
Homoserine	C4H9NO3	119.058	HMDB00719	C00263	chebiId:15699
Hypotaurine	C2H7NO2S	109.02	HMDB00965	C00519	chebiId:16668
Hypoxanthine	C5H4N4O	136.039	HMDB00157	C00262	chebiId:17368
Indole-3-aldehyde	C9H7NO	145.158	HMDB29737	-	-
Inosine	C10H12N4O5	268.081	HMDB00195	C00294	chebiId:17596
Inositol	C6H12O6	180.063	HMDB06088;HMDB00211	C06153;C00137;C19891	chebiId:10642;chebiId:17268
Isobutyric acid	C4H8O2	88.052	HMDB01873	C02632	chebiId:16135
Ketoisovaleric acid	C5H8O3	116.047	HMDB00019	C00141	chebiId:11851;chebiId:16530
Kynurenine	C10H12N2O3	208.085	HMDB00684	C00328	chebiId:16946
Lactic acid	C3H6O3	90.032	HMDB01311;HMDB00190	C00256;C00186	chebiId:341;chebiId:42111;chebiId:422
Lactose	C12H22O11	342.116	HMDB00186	C00243	chebiId:17716
Lauric acid	C12H24O2	200.178	HMDB00638	C02679	chebiId:30805
Leucine;Isoleucine	C6H13NO2	131.095	HMDB00172;HMDB00687	C00407;C00123	chebiId:17191;chebiId:15603
Leucylproline	C11H20N2O3	228.147	HMDB11175	-	-
Linoleic acid	C18H32O2	280.24	HMDB00673	C01595	chebiId:17351
Linolenic acid	C18H30O2	278.225	HMDB01388	C06427	chebiId:27432
Malic acid	C4H6O5	134.022	HMDB00156;HMDB00744	C00149;C00711	chebiId:30797;chebiId:6650
Malonic acid	C3H4O4	104.011	HMDB00691	C00383	chebiId:30794
Margaric acid	C17H34O2	270.256	HMDB02259	-	-
Methionine	C5H11NO2S	149.051	HMDB00696	C00073	chebiId:16643
Methyl-indole-3-acetic-acid	-	-	-	-	-
Myristic acid	C14H28O2	228.209	HMDB00806	C06424	chebiId:28875;chebiId:30807
N-acetylglutamine	C7H12N2O4	188.08	HMDB06029	-	chebiId:17008
N1-acetylspermidine	C9H21N3O	187.168	HMDB01276	C00612	chebiId:17927
N1,N8-diacetylspermidine	C11H23N3O2	229.179	HMDB41947	-	-
N6-acetyllysine;N2-acetyllysine	C8H16N2O3	188.116	HMDB00446;HMDB00206	C12989;C02727	chebiId:35704;chebiId:17752
N8-acetylspermidine	C9H21N3O	187.168	HMDB02189	C01029	chebiId:27911
Niacinamide	C6H6N2O	122.048	HMDB01406	C00153	chebiId:17154
Nonadecanoic acid	C19H38O2	298.287	HMDB00772	C16535	chebiId:39246
Nonadecenoic acid	C19H36O2	296.272	HMDB13622	-	chebiId:37527
Nonanoic acid	C9H18O2	158.131	HMDB00847	C01601	chebiId:29019
Oleic acid;Elaidic acid;Vaccenic acid	C18H34O2	282.256	HMDB00573;HMDB00207;HMDB03231	C01712;C00712;C08367	chebiId:27997;chebiId:16196;chebiId:28727
Ornithine	C5H12N2O2	132.09	HMDB03374;HMDB00214	C00077;C00515	chebiId:15729;chebiId:16176
PA(16:0/18:1)	C37H71O8P	674.488	LMGP10010007	-	-
PA(16:1/20:1)	C39H73O8P	700.504	LMGP10010215	-	-
Palmitoleic acid	C16H30O2	254.225	HMDB03229	C08362	chebiId:28716
Palmitolinoeic acid	-	-	-	-	-
Pantothenic acid	C9H17NO5	219.111	HMDB00210	C00864	chebiId:29032;chebiId:46905;chebiId:7916
PCae(12:0)	-	-	-	-	-
PCae(14:0)	C22H46NO7P	467.301	HMDB10379	-	-
PCae(16:0)	C24H50NO7P	495.332	HMDB10382	-	-
PCae(16:1)	C24H48NO7P	493.317	HMDB10383	-	-
PCae(18:0)	C26H54NO7P	523.364	HMDB11128;HMDB10384	-	-
PCae(18:1)	C26H52NO7P	521.348	HMDB10385;HMDB02815	-	-
PCae(18:2)	C26H50NO7P	519.332	HMDB10386	-	-
PCae(18:3)	C26H48NO7P	517.317	HMDB10387;HMDB10388	-	-
PCae(20:2)	C28H54NO7P	547.364	HMDB10392	-	-
PCae(22:3)	-	-	-	-	-
PCae(22:5)	C30H52NO7P	569.348	HMDB10402;HMDB10403	-	-
PCae(22:6)	C30H50NO7P	567.332	HMDB10404	-	-
PCee(16:0)	C24H52NO6P	481.353	-	-	-
PEaa(38:3)	-	-	-	-	-
PEaa(42:4)	-	-	-	-	-
PEee(19:1)	-	-	-	-	-
Pentadecanoic acid	C15H30O2	242.225	HMDB00826	C16537	chebiId:42504
Pentadecenoic acid	C15H28O2	240.209	HMDB29765	-	-
Phenylalanine	C9H11NO2	165.079	HMDB00159	C00079	chebiId:17295
Phenylbutyric acid	C10H12O2	164.084	HMDB00329;HMDB01955;HMDB00543	-	-
Phosphoric acid	H3O4P	97.977	HMDB01429;HMDB02142	C00009	chebiId:18367;chebiId:26078
Proline	C5H9NO2	115.063	HMDB03411;HMDB00162	C00763;C00148	chebiId:16313;chebiId:17203
Proline betaine	C7H13NO2	143.095	HMDB04827	C10172	chebiId:35280
Propionic acid	C3H6O2	74.037	HMDB00237	C00163	chebiId:30768
Putrescine	C4H12N2	88.1	HMDB01414	C00134	chebiId:17148
Pyruvic acid;Oxaloacetic acid	C4H4O5;C3H4O3	110.011	HMDB00223;HMDB00243	C00036;C00022	chebiId:30744;chebiId:32816
Ribose-5-phosphate;Ribulose-5-phosphate	C5H11O8P	230.019	HMDB01548;HMDB00618	C00117;C00199;C01101	chebiId:17797;chebiId:52742;chebiId:17363;chebiId:17666
Ribose;Ribulose	C5H10O5	150.053	HMDB00283;HMDB00621;HMDB03371	C00121;C00309;C00508	chebiId:47013;chebiId:17173;chebiId:16880
Sebacic acid	C10H18O4	202.121	HMDB00792	C08277	chebiId:41865
Serine	C3H7NO3	105.043	HMDB00187;HMDB03406	C00065;C00740	chebiId:17115
SM(32:2)	-	-	-	-	-
Spermidine	C7H19N3	145.158	HMDB01257	C00315	chebiId:16610
Spermine	C10H26N4	202.216	HMDB01256	C00750	chebiId:15746
Sphingosine-1-phosphate	C18H38NO5P	379.249	HMDB00277	C06124	chebiId:37550
Stearic acid	C18H36O2	284.272	HMDB00827	C01530	chebiId:25629;chebiId:28842
Stearidonic acid	C18H28O2	276.209	HMDB06547	C16300	chebiId:32389
Sucrose	C12H22O11	342.116	HMDB00258	C00089	chebiId:17992
Tetradecanedioic acid	C14H26O4	258.183	HMDB00872	-	-
TG(12:0/14:0/16:4)	C45H78O6	714.579	LMGL03012642	-	-
TG(16:0/16:2/16:2)	C51H90O6	798.673	LMGL03015384	-	-
TG(16:1/16:2/16:2)	C51H88O6	796.658	LMGL03012936	-	-
TG(18:0/16:1/22:0)	C59H112O6	916.845	LMGL03010512	-	-
TG(18:0/18:0/20:4)**	C59H106O6	910.798	LMGL03010557	-	-
TG(18:0/18:0/22:0)	C61H118O6	946.892	LMGL03010760	-	-
TG(18:0/18:0/22:6)	C61H106O6	934.798	LMGL03011233	-	-
TG(18:2/16:1/22:6)	C59H96O6	900.72	LMGL03011075	-	-
TG(18:2/18:2/22:0)	C61H110O6	938.83	LMGL03011068	-	-
TG(18:2/18:2/22:2)	C61H106O6	934.798	LMGL03011291	-	-
TG(18:2/18:2/22:6)	C61H98O6	926.736	LMGL03011544	-	-
TG(18:2/18:3/22:6)	C61H96O6	924.72	LMGL03011620	-	-
TG(18:3/18:0/22:0)	C61H112O6	940.845	LMGL03016161	-	-
Threonic acid	C4H8O5	136.037	HMDB00943	C01620	chebiId:15908;chebiId:49060
Threonine	C4H9NO3	119.058	HMDB00167	C00188	chebiId:16857
Thymine	C5H6N2O2	126.043	HMDB00262	C00178	chebiId:17821
Tridecanoic acid	C13H26O2	214.193	HMDB00910	C17076	chebiId:45919
Tryptophan	C11H12N2O2	204.09	HMDB00929;HMDB30396	C00078;C00806	chebiId:16828;chebiId:27897
Tyrosine	C9H11NO3	181.074	HMDB00158	C00082	chebiId:17895
Undecanoic acid	C11H22O2	186.291	HMDB0000947	-	-
Uracil	C4H4N2O2	112.027	HMDB00300	C00106	chebiId:17568
Urea	CH4N2O	60.032	HMDB00294	C00086	chebiId:16199
Valine	C5H11NO2	117.079	HMDB00883	C00183	chebiId:16414
Xylitol	C5H12O5	152.068	HMDB02917	C00379	chebiId:17151
